# Supplementary material for: Whole-genome sequence-based association analysis of African American individuals with bipolar disorder and schizophrenia
Source: HGG Adv. 2025 Aug 30;7(1):100499. doi: 10.1016/j.xhgg.2025.100499 (PMC12494821; doi:10.1016/j.xhgg.2025.100499)
Supplement: Table S11. TOPMed Banner authors [file mmc2.xlsx]

## Sheet: Sheet 1 - Table S11. TOPMed Ban
Table S11. TOPMed Banner Authors
Name	Institution(s)	Primary Department	Project Group	Sponsoring Pi	Institution City	Institution State	Zip Code	Country
Anugu, Pramod	University of Mississippi		JHS	Laura Raffield	Jackson	Mississippi	38677	United States of America
Auer, Paul	Medical College of Wisconsin		JHS, WHI	Laura Raffield	Milwaukee	Wisconsin	53211	United States of America
Auer, Paul	Medical College of Wisconsin		JHS, WHI	Charles Kooperberg	Milwaukee	Wisconsin	53211	United States of America
Barwick, Lucas	The Emmes Corporation	LTRC	LTRC	Ed Silverman	Rockville	Maryland	20850	United States of America
Becker, Diane	Johns Hopkins University	Medicine	GeneSTAR	Lisa Yanek	Baltimore	Maryland	21218	United States of America
Becker, Lewis	Johns Hopkins University		GeneSTAR	Lisa Yanek	Baltimore	Maryland	21218	United States of America
Bis, Joshua	University of Washington	Cardiovascular Health Research Unit, Department of Medicine	CHS, DCC	Bruce Psaty	Seattle	Washington	98195	United States of America
Brody, Jennifer	University of Washington		CHS, DCC	Bruce Psaty	Seattle	Washington	98195	United States of America
Carty, Cara	Washington State University		WHI	Charles Kooperberg	Pullman	Washington	99164	United States of America
Castaldi, Peter	Brigham & Women's Hospital	Medicine	COPD, ECLIPSE, LTRC	Ed Silverman	Boston	Massachusetts	2115	United States of America
Chang, Yi-Cheng	National Taiwan University		THRV	Yii-Der Ida Chen	Taipei		10617	Taiwan (Province of China)
Chuang, Lee-Ming	National Taiwan University	National Taiwan University Hospital	MESA, THRV	Yii-Der Ida Chen	Taipei		10617	Taiwan (Province of China)
Chung, Ren-Hua	National Health Research Institute Taiwan		THRV	Yii-Der Ida Chen	Miaoli County		350	Taiwan (Province of China)
Crandall, Carolyn	University of California, Los Angeles		WHI	Charles Kooperberg	Los Angeles	California	90095	United States of America
Cupples, L. Adrienne	Boston University	Biostatistics	FHS	Joanne Murabito	Boston	Massachusetts	2115	United States of America
David, Sean	University of Chicago		WHI	Charles Kooperberg	Chicago	Illinois	60637	United States of America
de las Fuentes, Lisa	Washington University in St Louis	Department of Medicine, Cardiovascular Division	THRV	Yii-Der Ida Chen	St. Louis	Missouri	63110	United States of America
Deka, Ranjan	University of Cincinnati		Samoan	Ryan L Minster	Cincinnati	Ohio	45220	United States of America
DeMeo, Dawn	Brigham & Women's Hospital		COPD, CRA_CAMP, LTRC	Scott Weiss	Boston	Massachusetts	2115	United States of America
DeMeo, Dawn	Brigham & Women's Hospital		COPD, CRA_CAMP, LTRC	Ed Silverman	Boston	Massachusetts	2115	United States of America
Duan, Qing	University of North Carolina		JHS, WHI	Charles Kooperberg	Chapel Hill	North Carolina	27599	United States of America
Duan, Qing	University of North Carolina		JHS, WHI	Laura Raffield	Chapel Hill	North Carolina	27599	United States of America
Eaton, Charles	Brown University		WHI	Charles Kooperberg	Providence	Rhode Island	2912	United States of America
Ekunwe, Lynette	University of Mississippi		JHS	Laura Raffield	Jackson	Mississippi	38677	United States of America
El Boueiz, Adel	Harvard University	Channing Division of Network Medicine	COPD, LTRC	Ed Silverman	Cambridge	Massachusetts	2138	United States of America
Franceschini, Nora	University of North Carolina	Epidemiology	VTE, WHI	Charles Kooperberg	Chapel Hill	North Carolina	27599	United States of America
Gao, Shanshan	University of Colorado at Denver		TOPCHeF	Matthew Taylor	Denver	Colorado	80204	United States of America
Gao, Yan	University of Mississippi		JHS	Laura Raffield	Jackson	Mississippi	38677	United States of America
Gass, Margery	Fred Hutchinson Cancer Research Center		WHI	Charles Kooperberg	Seattle	Washington	98109	United States of America
Ghosh, Auyon	Brigham & Women's Hospital		COPD, LTRC	Ed Silverman	Boston	Massachusetts	2115	United States of America
Grine, Daniel	University of Colorado at Denver		TOPCHeF	Matthew Taylor	Denver	Colorado	80204	United States of America
Hall, Michael	University of Mississippi	Cardiology	JHS	Laura Raffield	Jackson	Mississippi	39216	United States of America
Hersh, Craig	Brigham & Women's Hospital	Channing Division of Network Medicine	COPD, LTRC	Ed Silverman	Boston	Massachusetts	2115	United States of America
Hobbs, Brian	Brigham & Women's Hospital		COPD, LTRC	Ed Silverman	Boston	Massachusetts	2115	United States of America
Hsiung, Chao (Agnes)	National Health Research Institute Taiwan	Institute of Population Health Sciences, NHRI	THRV	Yii-Der Ida Chen	Miaoli County		350	Taiwan (Province of China)
Hung, Yi-Jen	Tri-Service General Hospital National Defense Medical Center		THRV	Yii-Der Ida Chen				Taiwan (Province of China)
Huston, Haley	Blood Works Northwest		MLOF	Barbara Konkle	Seattle	Washington	98104	United States of America
Hwu, Chii Min	Taichung Veterans General Hospital Taiwan		THRV	Yii-Der Ida Chen	Taichung City		407	Taiwan (Province of China)
Jackson, Rebecca	Oklahoma State University Medical Center	Internal Medicine, DIvision of Endocrinology, Diabetes and Metabolism	WHI	Charles Kooperberg	Columbus	Ohio	43210	United States of America
Johnsen, Jill	University of Washington	Medicine	HIPS, MLOF	Deborah Brown	Seattle	Washington	98109	United States of America
Johnsen, Jill	University of Washington	Medicine	HIPS, MLOF	Barbara Konkle	Seattle	Washington	98109	United States of America
Lange, Christoph	Harvard School of Public Health	Biostats	COPD, CRA_CAMP	Scott Weiss	Boston	Massachusetts	2115	United States of America
Lange, Ethan	University of Colorado at Denver		JHS	Laura Raffield	Denver	Colorado	80204	United States of America
Laurie, Cathy	University of Washington		DCC, HCHS_SOL	Robert Kaplan	Seattle	Washington	98195	United States of America
LeBoff, Meryl	Brigham & Women's Hospital		WHI	Charles Kooperberg	Boston	Massachusetts	2115	United States of America
Lee, Wen-Jane	Taichung Veterans General Hospital Taiwan		THRV	Yii-Der Ida Chen	Taichung City		407	Taiwan (Province of China)
Li, Yun	University of North Carolina		JHS, MESA, WHI	Laura Raffield	Chapel Hill	North Carolina	27599	United States of America
Li, Yun	University of North Carolina		JHS, MESA, WHI	Charles Kooperberg	Chapel Hill	North Carolina	27599	United States of America
Lin, Honghuang	Boston University	University of Massachusetts Chan Medical School	FHS	Joanne Murabito	Worcester	Massachusetts	1655	United States of America
Liu, Simin	Brown University	Epidemiology and Medicine	JHS, WHI	Laura Raffield	Providence	Rhode Island	2912	United States of America
Liu, Simin	Brown University	Epidemiology and Medicine	JHS, WHI	Charles Kooperberg	Providence	Rhode Island	2912	United States of America
Liu, Yu	Stanford University	Cardiovascular Institute	SCVI	Joseph Wu	Stanford	California	94305	United States of America
Manning, Alisa	Broad Institute, Harvard University, Massachusetts General Hospital		Broad Institute Genomics Platform, FHS	Joanne Murabito
Manson, JoAnn	Brigham & Women's Hospital		WHI	Charles Kooperberg	Boston	Massachusetts	2115	United States of America
Martin, Lisa	George Washington University	cardiology	WHI	Charles Kooperberg	Washington	District of Columbia	20037	United States of America
Mathai, Susan	University of Colorado at Denver		IPF	David Schwartz	Denver	Colorado	80204	United States of America
Mei, Hao	University of Mississippi		JHS	Laura Raffield	Jackson	Mississippi	38677	United States of America
Meigs, James	Massachusetts General Hospital	Medicine	FHS	Joanne Murabito	Boston	Massachusetts	2114	United States of America
Min, Nancy	University of Mississippi		JHS	Laura Raffield	Jackson	Mississippi	38677	United States of America
Naik, Rakhi	Johns Hopkins University		JHS	Laura Raffield	Baltimore	Maryland	21218	United States of America
Naseri, Take	Ministry of Health, Government of Samoa		Samoan	Ryan L Minster	Apia			Samoa
Neltner, Bonnie	University of Colorado at Denver		TOPCHeF	Matthew Taylor	Denver	Colorado	80204	United States of America
Ochs-Balcom, Heather	University at Buffalo		WHI	Charles Kooperberg	Buffalo	New York	14260	United States of America
Paik, David T.	Stanford University	Stanford Cardiovascular Institute	SCVI	Joseph Wu	Stanford	California	94305	United States of America
Parker, Cora	RTI International	Biostatistics and Epidemiology Division	nuMoM2b-HHS	Nathan Blue	Research Triangle Park	North Carolina	27709-2194	United States of America
Peloso, Gina	Boston University	Department of Biostatistics	Analysis Program, FHS	Joanne Murabito	Boston	Massachusetts	2118	United States of America
Perez, Marco	Stanford University		WHI	Charles Kooperberg	Stanford	California	94305	United States of America
Peters, Ulrike	Fred Hutchinson Cancer Research Center	Fred Hutch and UW	WHI	Charles Kooperberg	Seattle	Washington	98109	United States of America
Phillips, Lawrence S	Emory University		WHI	Charles Kooperberg	Atlanta	Georgia	30322	United States of America
Powers Becker, Julia	University of Colorado at Denver	Medicine	IPF	David Schwartz	Denver	Colorado	80204	United States of America
Psaty, Bruce	University of Washington		CHS	Bruce Psaty	Seattle	Washington	98195	United States of America
Reupena, Muagututi‘a Sefuiva	Lutia I Puava Ae Mapu I Fagalele		Samoan	Ryan L Minster	Apia			Samoa
Russell, Pamela	University of Colorado at Denver		IPF	David Schwartz	Denver	Colorado	80204	United States of America
Sabino, Ester Cerdeira	Universidade de Sao Paulo	Faculdade de Medicina	REDS-III_Brazil	Brian Custer	Sao Paulo		1310000	Brazil
Sandow, Kevin	Lundquist Institute	TGPS	THRV	Yii-Der Ida Chen	Torrance	California	90502	United States of America
Schwander, Karen	Washington University in St Louis		THRV	Yii-Der Ida Chen	St Louis	Missouri	63130	United States of America
Sciurba, Frank	University of Pittsburgh		Analysis Program, COPD, LTRC	Ed Silverman	Pittsburgh	Pennsylvania	15260	United States of America
Silver, Brian	UMass Memorial Medical Center		WHI	Charles Kooperberg	Worcester	Massachusetts	1655	United States of America
Smoller, Sylvia	Albert Einstein College of Medicine		WHI	Charles Kooperberg	New York	New York	10461	United States of America
Snively, Beverly	Wake Forest Baptist Health	Biostatistical Sciences	WHI	Charles Kooperberg	Winston-Salem	North Carolina	27157	United States of America
Storm, Garrett	University of Colorado at Denver	Genomic Cardiology	TOPCHeF	Matthew Taylor	Aurora	Colorado	80045	United States of America
Su, Jessica Lasky	Brigham & Women's Hospital	Channing Department of Medicine	CRA_CAMP	Scott Weiss	Boston	Massachusetts	2115	United States of America
Sung, Yun Ju	Washington University in St Louis		THRV	Yii-Der Ida Chen	St Louis	Missouri	63130	United States of America
Tang, Hua	Stanford University	Genetics	Analysis Program, WHI	Charles Kooperberg	Stanford	California	94305	United States of America
Taub, Margaret	Johns Hopkins University		BAGS, GeneSTAR	Lisa Yanek	Baltimore	Maryland	21218	United States of America
Tinker, Lesley	Fred Hutchinson Cancer Research Center	Cancer Prevention Division of Public Health Sciences	WHI	Charles Kooperberg	Seattle	Washington	98109	United States of America
Tirschwell, David	University of Washington		WHI	Charles Kooperberg	Seattle	Washington	98195	United States of America
Tiwari, Hemant	University of Alabama	Biostatistics	GOLDN, HyperGEN_GENOA	Donna K Arnett	Birmingham	Alabama	35487	United States of America
Vaidya, Dhananjay	Johns Hopkins University		GeneSTAR	Lisa Yanek	Baltimore	Maryland	21218	United States of America
Walker, Tarik	University of Colorado at Denver		IPF	David Schwartz	Denver	Colorado	80204	United States of America
Wallace, Robert	University of Iowa		WHI	Charles Kooperberg	Iowa City	Iowa	52242	United States of America
Walts, Avram	University of Colorado at Denver		IPF	David Schwartz	Denver	Colorado	80204	United States of America
Wessel, Jennifer	Indiana University	Epidemiology	FHS, MESA	Joanne Murabito	Indianapolis	Indiana	46202	United States of America
Wilson, James	Beth Israel Deaconess Medical Center	Cardiology	Broad Institute and Beth Israel Proteomics Platform, JHS	Laura Raffield	Cambridge	Massachusetts	2139	United States of America
Yanek, Lisa	Johns Hopkins University		GeneSTAR	Lisa Yanek	Baltimore	Maryland	21218	United States of America
Yang, Ivana	University of Colorado at Denver		IPF	David Schwartz	Denver	Colorado	80204	United States of America
Zhao, Snow Xueyan	National Jewish Health		IPF	David Schwartz	Denver	Colorado	80206	United States of America
